# Supplementary material for: 6-De­oxy-3,4-O-isopropyl­idene-2-C-methyl-l-galactono-1,5-lactone
Source: Acta Crystallogr Sect E Struct Rep Online. 2011 Aug 31;67(Pt 9):o2531–2. doi: 10.1107/S1600536811034957 (PMC3200809; doi:10.1107/S1600536811034957)
Supplement: Supplementary file 1 [file e-67-o2531-sup1.cif]

##############################################################################
#                                                                            #
# This CIF contains the data in a paper accepted for publication in          #
# Acta Crystallographica Section E. It conforms to the requirements of       #
# Notes for Authors for Acta Crystallographica Section E, and has been       #
# peer reviewed under the auspices of the IUCr Commission on Journals.       #
#                                                                            #
# Full details of the Crystallographic Information File format               #
# are given in the paper "The Crystallographic Information File (CIF):       #
# a New Standard Archive File for Crystallography" by S. R. Hall, F. H.      #
# Allen and I. D. Brown [Acta Cryst. (1991), A47, 655-685].                  #
#                                                                            #
# The current version of the core CIF dictionary is obtainable from          #
# ftp://ftp.iucr.org/pub/cif_core.dic.                                       #
#                                                                            #
# Software is freely available for graphical display of the structure(s)     #
# in this CIF. For information consult the CIF software page                 #
# http://www.iucr.org/resources/cif/software.                                #
#                                                                            #
# This file may be used for bona fide research purposes within the           #
# scientific community so long as proper attribution is given to the journal # 
# article from which it was obtained.                                        #
#                                                                            #
##############################################################################
data_global
_audit_creation_method     CRYSTALS_ver_12.86
_journal_date_recd_electronic     2011-08-18
_journal_date_accepted     2011-08-25
_journal_name_full     'Acta Crystallographica, Section E'
_journal_year     2011
_journal_volume     67
_journal_issue      9
_journal_page_first     o2531
_journal_page_last     o2532
_journal_paper_category     QO
_journal_coeditor_code     LH5321
_publ_contact_author_name     'Sarah Jenkinson'
_publ_contact_author_address
;
 Department of Organic Chemistry,
Chemistry Research Laboratory,
 University of Oxford,
 Oxford, OX1 3TA, UK.
;
_publ_contact_author_email     'sarah.jenkinson@chem.ox.ac.uk'
_publ_contact_author_fax     '+44 1865 000000'
_publ_contact_author_phone     '+44 1865 275655'
_publ_section_title
;\
6-Deoxy-3,4-<i>O</i>-isopropylidene-2-<i>C</i>-methyl-<i>L</i>-galactono-1,5-\
lactone
;
loop_
    _publ_author_name
    _publ_author_address
    'Jenkinson, Sarah F.'
;
Department of Organic Chemistry, Chemistry Research Laboratory,
University of Oxford, Oxford OX1 3TA, England
;
    'Parry, Loren L.'
;
Department of Organic Chemistry, Chemistry Research Laboratory,
University of Oxford, Oxford OX1 3TA, England
;
    'Wilson, Francis X.'
;
Summit PLC, 91 Milton Park, Abingdon, Oxfordshire OX14 4RY, England
;
    'Fleet, George W. J.'
;
Department of Organic Chemistry, Chemistry Research Laboratory,
University of Oxford, Oxford OX1 3TA, England
;
    'Watkin, David J.'
;
Department of Chemical Crystallography, Chemistry Research Laboratory,
University of Oxford, Oxford OX1 3TA, England
;
_chemical_name_systematic     ?
_chemical_melting_point     ?
data_I
_chemical_name_systematic
;
6-Deoxy-3,4-<i>O</i>-isopropylidene-2-<i>C</i>-methyl-L-galactono-1,5-lactone
;
_chemical_formula_moiety     'C10 H16 O5'
_chemical_formula_sum     'C10 H16 O5'
_chemical_formula_iupac     'C10 H16 O5'
_chemical_formula_weight     216.23
_symmetry_cell_setting     orthorhombic
_symmetry_space_group_name_H-M     'P 21 21 21'
_symmetry_space_group_name_Hall     'P 2ac 2ab'
loop_
    _symmetry_equiv_pos_as_xyz
    'x,y,z'
    'x+1/2,-y+1/2,-z'
    '-x,y+1/2,-z+1/2'
    '-x+1/2,-y,z+1/2'
_cell_length_a     6.1132(2)
_cell_length_b     12.2963(4)
_cell_length_c     14.6367(5)
_cell_angle_alpha     90
_cell_angle_beta     90
_cell_angle_gamma     90
_cell_volume     1100.24(6)
_cell_formula_units_Z     4
_cell_measurement_reflns_used     1433
_cell_measurement_theta_min     5
_cell_measurement_theta_max     27
_cell_measurement_temperature     150
_exptl_crystal_description     'plate'
_exptl_crystal_colour     'colourless'
_exptl_crystal_size_max     0.20
_exptl_crystal_size_mid     0.20
_exptl_crystal_size_min     0.04
_exptl_crystal_density_diffrn     1.305
_exptl_crystal_density_meas     ?
_exptl_crystal_density_method     'not measured'
_exptl_crystal_F_000     464
_exptl_absorpt_coefficient_mu     0.105
_exptl_absorpt_correction_type     multi-scan
_exptl_absorpt_process_details     '(DENZO/SCALEPACK; Otwinowski & Minor, 1997)'
_exptl_absorpt_correction_T_min     0.95
_exptl_absorpt_correction_T_max     1.00
_diffrn_ambient_temperature     150
_diffrn_radiation_type     'Mo K\a'
_diffrn_radiation_wavelength     0.71073
_diffrn_radiation_monochromator     'graphite'
_diffrn_measurement_device_type     'Nonius KappaCCD'
_diffrn_measurement_device     'Area'
_diffrn_measurement_method     \w
_diffrn_reflns_number     8628
_diffrn_reflns_av_R_equivalents     0.067
_diffrn_reflns_theta_min     5.166
_diffrn_reflns_theta_max     27.473
_diffrn_reflns_theta_full     27.473
_diffrn_measured_fraction_theta_max     0.990
_diffrn_measured_fraction_theta_full     0.990
_diffrn_reflns_limit_h_min     -7
_diffrn_reflns_limit_h_max     7
_diffrn_reflns_limit_k_min     -15
_diffrn_reflns_limit_k_max     15
_diffrn_reflns_limit_l_min     -18
_diffrn_reflns_limit_l_max     19
_diffrn_standards_number     0
_diffrn_standards_interval_count     .
_diffrn_standards_interval_time     .
_diffrn_standards_decay_%     ?
_reflns_number_total     1454
_reflns_number_gt     1131
_reflns_threshold_expression     I>2\s(I)
_refine_ls_structure_factor_coef     Fsqd
_refine_ls_matrix_type     full
_refine_ls_R_factor_all     0.0566
_refine_ls_R_factor_gt     0.0380
_refine_ls_wR_factor_all     0.0895
_refine_ls_wR_factor_gt     0.0830
_refine_ls_wR_factor_ref     0.0895
_refine_ls_goodness_of_fit_ref     0.8894
_refine_ls_number_reflns     1454
_refine_ls_number_parameters     136
_refine_ls_number_restraints     0
_refine_ls_hydrogen_treatment     constr
_refine_ls_weighting_scheme     calc
_refine_ls_weighting_details
;
Method= Modified Sheldrick
w=1/[\s^2^(F^2^) + (0.06P)^2^ + 0.14P],
where P=[max(Fo^2^,0) + 2Fc^2^]/3
;
_atom_sites_solution_hydrogens     geom
_atom_sites_solution_primary     direct
_refine_ls_shift/su_max     0.000259
_refine_diff_density_max     0.40
_refine_diff_density_min     -0.29
_refine_ls_extinction_method     'None'
loop_
    _atom_type_symbol
    _atom_type_scat_Cromer_Mann_a1
    _atom_type_scat_Cromer_Mann_a2
    _atom_type_scat_Cromer_Mann_a3
    _atom_type_scat_Cromer_Mann_a4
    _atom_type_scat_Cromer_Mann_b1
    _atom_type_scat_Cromer_Mann_b2
    _atom_type_scat_Cromer_Mann_b3
    _atom_type_scat_Cromer_Mann_b4
    _atom_type_scat_Cromer_Mann_c
    _atom_type_scat_dispersion_real
    _atom_type_scat_dispersion_imag
    _atom_type_scat_source
    C 2.3100 1.0200 1.5886 0.8650 20.8439 10.2075 0.5687 51.6512 0.2156 0.0033
                                                                          0.0016
                                'International Tables Vol C 4.2.6.8 and 6.1.1.4'
    H 0.4930 0.3229 0.1402 0.0408 10.5109 26.1257 3.1424 57.7998 0.0030 0.0000
                                                                          0.0000
                                'International Tables Vol C 4.2.6.8 and 6.1.1.4'
    O 3.0485 2.2868 1.5463 0.8670 13.2771 5.7011 0.3239 32.9089 0.2508 0.0106
                                                                          0.0060
                                'International Tables Vol C 4.2.6.8 and 6.1.1.4'
_computing_data_collection     'COLLECT (Nonius, 2001)'
_computing_cell_refinement     'DENZO/SCALEPACK (Otwinowski & Minor, 1997)'
_computing_data_reduction     'DENZO/SCALEPACK (Otwinowski & Minor, 1997)'
_computing_structure_solution     'SIR92 (Altomare <i>et al.</i>, 1994)'
_computing_structure_refinement     'CRYSTALS (Betteridge <i>et al.</i>, 2003)'
_computing_molecular_graphics     'CAMERON (Watkin <i>et al.</i>, 1996)'
_computing_publication_material     'CRYSTALS (Betteridge <i>et al.</i>, 2003)'
loop_
    _atom_site_type_symbol
    _atom_site_label
    _atom_site_fract_x
    _atom_site_fract_y
    _atom_site_fract_z
    _atom_site_U_iso_or_equiv
    _atom_site_adp_type
    _atom_site_occupancy
    _atom_site_disorder_assembly
    _atom_site_disorder_group
    O O1 -0.0165(3) 0.80556(12) 0.89995(10) 0.0290 Uani 1.0000 . .
    C C2 0.1164(4) 0.75275(16) 0.85712(12) 0.0226 Uani 1.0000 . .
    O O3 0.0426(3) 0.68163(11) 0.79561(10) 0.0287 Uani 1.0000 . .
    C C4 0.1986(4) 0.60986(16) 0.74843(14) 0.0289 Uani 1.0000 . .
    C C5 0.3861(4) 0.67578(16) 0.71001(14) 0.0271 Uani 1.0000 . .
    O O6 0.3108(3) 0.73556(12) 0.63264(9) 0.0355 Uani 1.0000 . .
    C C7 0.4068(4) 0.84132(17) 0.63637(13) 0.0292 Uani 1.0000 . .
    O O8 0.4222(3) 0.86365(10) 0.73198(9) 0.0261 Uani 1.0000 . .
    C C9 0.4744(4) 0.76299(15) 0.77626(13) 0.0240 Uani 1.0000 . .
    C C10 0.3643(4) 0.76166(16) 0.86972(13) 0.0221 Uani 1.0000 . .
    O O11 0.4337(3) 0.66259(11) 0.91228(10) 0.0301 Uani 1.0000 . .
    C C12 0.4222(4) 0.86099(16) 0.92581(13) 0.0277 Uani 1.0000 . .
    C C13 0.2506(5) 0.92177(19) 0.59465(16) 0.0401 Uani 1.0000 . .
    C C14 0.6306(5) 0.8415(2) 0.59246(16) 0.0422 Uani 1.0000 . .
    C C15 0.0664(5) 0.55020(19) 0.67809(16) 0.0402 Uani 1.0000 . .
    H H41 0.2554 0.5572 0.7948 0.0338 Uiso 1.0000 . .
    H H51 0.5068 0.6260 0.6926 0.0337 Uiso 1.0000 . .
    H H91 0.6348 0.7543 0.7832 0.0290 Uiso 1.0000 . .
    H H121 0.5803 0.8627 0.9363 0.0432 Uiso 1.0000 . .
    H H122 0.3490 0.8570 0.9864 0.0426 Uiso 1.0000 . .
    H H123 0.3742 0.9272 0.8933 0.0431 Uiso 1.0000 . .
    H H131 0.3082 0.9961 0.6014 0.0583 Uiso 1.0000 . .
    H H132 0.2349 0.9048 0.5289 0.0582 Uiso 1.0000 . .
    H H133 0.1099 0.9171 0.6262 0.0586 Uiso 1.0000 . .
    H H141 0.6868 0.9161 0.5934 0.0627 Uiso 1.0000 . .
    H H142 0.7280 0.7929 0.6268 0.0622 Uiso 1.0000 . .
    H H143 0.6166 0.8179 0.5275 0.0623 Uiso 1.0000 . .
    H H153 0.1616 0.4999 0.6465 0.0610 Uiso 1.0000 . .
    H H152 -0.0508 0.5092 0.7077 0.0613 Uiso 1.0000 . .
    H H151 0.0062 0.6022 0.6340 0.0612 Uiso 1.0000 . .
    H H111 0.4361 0.6716 0.9708 0.0460 Uiso 1.0000 . .
loop_
    _atom_site_aniso_label
    _atom_site_aniso_U_11
    _atom_site_aniso_U_22
    _atom_site_aniso_U_33
    _atom_site_aniso_U_12
    _atom_site_aniso_U_13
    _atom_site_aniso_U_23
    O1 0.0284(9) 0.0329(8) 0.0257(7) 0.0061(7) 0.0025(7) 0.0035(7)
    C2 0.0264(11) 0.0224(10) 0.0191(8) 0.0006(10) 0.0006(9) 0.0049(9)
    O3 0.0263(8) 0.0302(8) 0.0295(8) -0.0029(7) 0.0011(6) -0.0051(6)
    C4 0.0344(13) 0.0224(10) 0.0299(11) 0.0027(9) 0.0008(10) -0.0023(9)
    C5 0.0315(12) 0.0276(10) 0.0222(9) 0.0034(10) 0.0012(10) -0.0035(9)
    O6 0.0500(11) 0.0332(8) 0.0234(7) -0.0145(8) -0.0068(7) 0.0026(7)
    C7 0.0354(13) 0.0305(12) 0.0216(10) -0.0092(11) -0.0011(10) -0.0005(9)
    O8 0.0326(8) 0.0250(7) 0.0208(7) -0.0002(7) 0.0006(6) 0.0007(6)
    C9 0.0220(11) 0.0253(10) 0.0248(9) 0.0032(9) 0.0000(9) -0.0009(9)
    C10 0.0246(11) 0.0198(10) 0.0220(9) 0.0042(9) -0.0017(9) 0.0009(8)
    O11 0.0405(9) 0.0267(7) 0.0233(7) 0.0089(7) -0.0047(7) 0.0023(6)
    C12 0.0300(12) 0.0288(11) 0.0243(10) 0.0005(10) -0.0028(10) -0.0022(9)
    C13 0.0453(16) 0.0394(13) 0.0355(12) -0.0026(13) -0.0080(13) 0.0110(12)
    C14 0.0470(16) 0.0480(14) 0.0316(11) -0.0057(14) 0.0137(12) -0.0004(12)
    C15 0.0509(17) 0.0330(12) 0.0368(12) -0.0104(12) -0.0011(13) -0.0088(10)
loop_
    _geom_bond_atom_site_label_1
    _geom_bond_atom_site_label_2
    _geom_bond_site_symmetry_1
    _geom_bond_site_symmetry_2
    _geom_bond_distance
    _geom_bond_publ_flag
    O1 C2 . . 1.214(2) no
    C2 O3 . . 1.334(2) no
    C2 C10 . . 1.530(3) no
    O3 C4 . . 1.472(3) no
    C4 C5 . . 1.512(3) no
    C4 C15 . . 1.501(3) no
    C4 H41 . . 1.000 no
    C5 O6 . . 1.426(2) no
    C5 C9 . . 1.543(3) no
    C5 H51 . . 0.992 no
    O6 C7 . . 1.428(3) no
    C7 O8 . . 1.429(2) no
    C7 C13 . . 1.505(3) no
    C7 C14 . . 1.512(3) no
    O8 C9 . . 1.433(2) no
    C9 C10 . . 1.525(3) no
    C9 H91 . . 0.992 no
    C10 O11 . . 1.433(2) no
    C10 C12 . . 1.514(3) no
    O11 H111 . . 0.864 no
    C12 H121 . . 0.979 no
    C12 H122 . . 0.995 no
    C12 H123 . . 0.987 no
    C13 H131 . . 0.985 no
    C13 H132 . . 0.989 no
    C13 H133 . . 0.978 no
    C14 H141 . . 0.979 no
    C14 H142 . . 0.982 no
    C14 H143 . . 0.997 no
    C15 H153 . . 0.967 no
    C15 H152 . . 0.977 no
    C15 H151 . . 0.980 no
loop_
    _geom_angle_atom_site_label_1
    _geom_angle_atom_site_label_2
    _geom_angle_atom_site_label_3
    _geom_angle_site_symmetry_1
    _geom_angle_site_symmetry_2
    _geom_angle_site_symmetry_3
    _geom_angle
    _geom_angle_publ_flag
    O1 C2 O3 . . . 118.2(2) no
    O1 C2 C10 . . . 124.18(18) no
    O3 C2 C10 . . . 117.60(18) no
    C2 O3 C4 . . . 119.38(17) no
    O3 C4 C5 . . . 110.13(15) no
    O3 C4 C15 . . . 105.41(19) no
    C5 C4 C15 . . . 114.54(18) no
    O3 C4 H41 . . . 107.1 no
    C5 C4 H41 . . . 109.7 no
    C15 C4 H41 . . . 109.6 no
    C4 C5 O6 . . . 109.09(18) no
    C4 C5 C9 . . . 113.83(17) no
    O6 C5 C9 . . . 104.69(15) no
    C4 C5 H51 . . . 109.2 no
    O6 C5 H51 . . . 110.7 no
    C9 C5 H51 . . . 109.3 no
    C5 O6 C7 . . . 107.85(16) no
    O6 C7 O8 . . . 103.85(15) no
    O6 C7 C13 . . . 108.81(18) no
    O8 C7 C13 . . . 108.23(18) no
    O6 C7 C14 . . . 110.92(18) no
    O8 C7 C14 . . . 110.89(19) no
    C13 C7 C14 . . . 113.65(18) no
    C7 O8 C9 . . . 106.95(14) no
    C5 C9 O8 . . . 103.77(15) no
    C5 C9 C10 . . . 113.70(17) no
    O8 C9 C10 . . . 108.47(15) no
    C5 C9 H91 . . . 109.6 no
    O8 C9 H91 . . . 111.1 no
    C10 C9 H91 . . . 110.1 no
    C2 C10 C9 . . . 109.25(16) no
    C2 C10 O11 . . . 106.55(17) no
    C9 C10 O11 . . . 105.58(16) no
    C2 C10 C12 . . . 110.78(18) no
    C9 C10 C12 . . . 112.01(17) no
    O11 C10 C12 . . . 112.40(15) no
    C10 O11 H111 . . . 109.1 no
    C10 C12 H121 . . . 109.5 no
    C10 C12 H122 . . . 109.8 no
    H121 C12 H122 . . . 107.8 no
    C10 C12 H123 . . . 109.5 no
    H121 C12 H123 . . . 110.5 no
    H122 C12 H123 . . . 109.7 no
    C7 C13 H131 . . . 110.0 no
    C7 C13 H132 . . . 108.5 no
    H131 C13 H132 . . . 109.2 no
    C7 C13 H133 . . . 109.2 no
    H131 C13 H133 . . . 108.7 no
    H132 C13 H133 . . . 111.2 no
    C7 C14 H141 . . . 108.2 no
    C7 C14 H142 . . . 109.3 no
    H141 C14 H142 . . . 110.5 no
    C7 C14 H143 . . . 109.1 no
    H141 C14 H143 . . . 108.4 no
    H142 C14 H143 . . . 111.3 no
    C4 C15 H153 . . . 108.4 no
    C4 C15 H152 . . . 110.1 no
    H153 C15 H152 . . . 108.9 no
    C4 C15 H151 . . . 109.6 no
    H153 C15 H151 . . . 109.1 no
    H152 C15 H151 . . . 110.7 no
loop_
    _geom_hbond_atom_site_label_D
    _geom_hbond_atom_site_label_H
    _geom_hbond_atom_site_label_A
    _geom_hbond_site_symmetry_D
    _geom_hbond_site_symmetry_H
    _geom_hbond_site_symmetry_A
    _geom_hbond_distance_DH
    _geom_hbond_distance_HA
    _geom_hbond_distance_DA
    _geom_hbond_angle_DHA
    _geom_hbond_publ_flag
    C13 H131 O11 . . 3_656 0.99 2.59 3.536(3) 161 no
    O11 H111 O1 . . 2_567 0.86 1.93 2.793(3) 172 yes
