# Supplementary material for: 6-De­oxy-3,4-O-isopropyl­idene-2-C-methyl-l-galactono-1,5-lactone
Source: Acta Crystallogr Sect E Struct Rep Online. 2011 Aug 31;67(Pt 9):o2531–2. doi: 10.1107/S1600536811034957 (PMC3200809; doi:10.1107/S1600536811034957)
Supplement: Supplementary file 2 [file e-67-o2531-Isup2.hkl]

data_I
#  9101624    LLP                          
_audit_creation_date        10-10-22
_audit_creation_method      CRYSTALS 

_cell_length_a                    6.1132(2)
_cell_angle_alpha                 90
_cell_length_b                    12.2963(4)
_cell_angle_beta                  90
_cell_length_c                    14.6367(5)
_cell_angle_gamma                 90

# NOTE Fc on scale of Fo,      0.53298
# Status flags: 
#    o - used in refinement 
#    < - excluded by I/sigmaI cutoff 
#    x - excluded for another reason  

loop_
_refln_index_h
_refln_index_k
_refln_index_l
_refln_F_squared_meas
_refln_F_squared_calc
_refln_F_squared_sigma
_refln_observed_status
   2   0   0     1122.00     1246.29       36.10 o
   4   0   0       34.30       27.81        1.90 o
   6   0   0       35.80       31.59        3.80 o
   2   1   0      692.40      742.30       14.20 o
   3   1   0       21.60       21.88        1.00 o
   4   1   0       89.50       86.34        2.50 o
   5   1   0        0.70        0.60        1.67 o
   6   1   0        2.90        3.86        1.00 o
   7   1   0       15.50       12.83        2.40 o
   2   2   0      527.10      567.98        9.30 o
   3   2   0       50.50       46.82        1.20 o
   4   2   0       24.80       23.62        1.00 o
   5   2   0       22.60       23.99        1.20 o
   6   2   0        9.10       11.87        1.20 o
   7   2   0       28.40       23.55        3.00 o
   1   3   0      177.00      188.48        4.10 o
   2   3   0       65.90       63.30        1.50 o
   3   3   0        2.20        3.06        0.30 o
   4   3   0       78.30       81.10        1.80 o
   5   3   0        1.40        0.93        0.60 o
   6   3   0       26.40       25.49        1.80 o
   7   3   0       17.20       14.54        5.10 o
   0   4   0      204.50      218.24        7.40 o
   1   4   0       49.70       50.29        1.20 o
   2   4   0       69.10       68.99        1.60 o
   3   4   0        1.60        2.79        0.60 o
   4   4   0        4.30        4.75        0.90 o
   5   4   0       11.60       12.30        1.50 o
   6   4   0       73.80       72.05        4.40 o
   7   4   0        0.20        0.23        2.95 o
   1   5   0      173.90      186.22        3.90 o
   2   5   0      213.80      219.19        5.40 o
   3   5   0      129.80      127.07        4.00 o
   4   5   0      307.40      296.39        8.30 o
   5   5   0       39.80       40.61        2.50 o
   6   5   0        5.60        8.63        2.10 o
   7   5   0        4.60        0.32        5.40 o
   0   6   0       79.80       87.89        2.90 o
   1   6   0      135.30      132.59        3.00 o
   2   6   0      644.20      634.16       13.50 o
   3   6   0       23.10       24.29        0.90 o
   4   6   0       14.50       16.24        1.60 o
   5   6   0       -1.50        0.00        1.20 o
   6   6   0       22.50       23.61        3.50 o
   7   6   0        5.70        3.60        5.40 o
   1   7   0        4.90        4.28        0.50 o
   2   7   0        0.50        0.03        0.71 o
   3   7   0       64.30       62.32        1.70 o
   4   7   0        0.80        0.09        2.33 o
   5   7   0        8.30       10.34        1.50 o
   6   7   0       13.20        9.82        3.20 o
   7   7   0        4.90        2.08        4.00 o
   0   8   0       20.10       16.50        1.60 o
   1   8   0       44.10       37.79        1.30 o
   2   8   0       83.50       75.34        2.10 o
   3   8   0        2.00        1.59        0.50 o
   4   8   0       60.70       61.43        3.20 o
   5   8   0       14.70       10.68        2.20 o
   6   8   0        0.60        0.03        4.18 o
   1   9   0        2.50        3.01        0.50 o
   2   9   0       66.90       65.08        1.90 o
   3   9   0      171.50      160.24        4.30 o
   4   9   0       11.50       12.16        1.60 o
   5   9   0        6.50        7.64        1.80 o
   6   9   0       18.20       13.62        4.70 o
   0  10   0      271.50      259.31       11.20 o
   1  10   0       61.90       56.84        1.80 o
   2  10   0       12.90       13.19        1.00 o
   3  10   0        0.90        1.39        1.14 o
   4  10   0       96.40       91.15        4.00 o
   5  10   0        2.90        5.77        1.80 o
   6  10   0       32.30       23.55        5.20 o
   1  11   0       13.70       12.53        0.70 o
   2  11   0       23.00       24.81        1.20 o
   3  11   0      120.60      115.47        3.90 o
   4  11   0       -0.40        0.14        1.64 o
   5  11   0        5.80        6.13        1.90 o
   0  12   0      107.90      104.44        6.30 o
   1  12   0       60.90       55.90        2.10 o
   2  12   0        0.40        0.78        0.89 o
   3  12   0       13.00       11.86        1.20 o
   4  12   0        4.80        9.25        1.80 o
   5  12   0       11.60       16.15        5.60 o
   1  13   0       19.10       19.10        1.80 o
   2  13   0        2.00        2.39        0.90 o
   3  13   0        6.80        8.50        1.20 o
   4  13   0        0.20        1.71        2.68 o
   0  14   0       31.50       31.72        4.50 o
   1  14   0        2.20        0.03        1.80 o
   2  14   0        0.50        0.24        2.55 o
   3  14   0        4.80        1.76        2.50 o
   1  15   0       12.50       13.74        2.20 o
   2  15   0       15.00       14.57        3.60 o
   2   0   1      213.70      233.88        5.00 o
   3   0   1      195.00      197.94        4.10 o
   4   0   1       77.80       81.14        2.20 o
   5   0   1       87.40       83.76        2.90 o
   6   0   1        1.30        1.30        1.40 o
   7   0   1        0.70        0.03        3.35 o
   2   1   1      940.90     1042.86       13.26 o
   3   1   1      638.25      651.09        8.79 o
   4   1   1       43.80       43.86        1.10 o
   5   1   1       41.40       39.95        1.28 o
   6   1   1       20.00       20.54        1.22 o
   7   1   1        0.45        0.05        1.13 o
   2   2   1       10.80       10.64        0.39 o
   3   2   1      107.70      108.60        1.85 o
   4   2   1       24.40       25.27        0.86 o
   5   2   1       50.25       49.53        1.27 o
   6   2   1        7.20        8.01        0.71 o
   7   2   1       -0.40        0.86        1.13 o
   0   3   1      430.90      487.78        9.40 o
   1   3   1      190.35      210.60        3.04 o
   2   3   1       47.60       46.79        0.89 o
   3   3   1       34.65       31.53        0.86 o
   4   3   1       74.20       75.03        1.53 o
   5   3   1       25.95       27.21        0.88 o
   6   3   1       34.10       33.55        1.28 o
   7   3   1        0.40        1.63        6.20 o
   0   4   1        9.20       10.06        0.50 o
   1   4   1      242.15      255.91        4.10 o
   2   4   1      122.90      131.59        1.77 o
   3   4   1      133.90      141.07        2.44 o
   4   4   1       -0.15        0.01        0.91 o
   5   4   1      206.45      198.89        4.84 o
   6   4   1        2.00        1.66        1.36 o
   7   4   1       19.10       13.46        5.40 o
   0   5   1      100.40      110.39        2.50 o
   1   5   1      134.30      135.87        2.37 o
   2   5   1       45.75       47.34        0.93 o
   3   5   1      141.00      139.88        2.48 o
   4   5   1      103.60      100.61        2.31 o
   5   5   1       23.40       24.17        1.38 o
   6   5   1        7.95        8.60        1.38 o
   7   5   1       -2.30        1.14        3.30 o
   0   6   1      112.10      114.26        2.80 o
   1   6   1       24.65       23.33        0.67 o
   2   6   1       86.35       84.51        1.52 o
   3   6   1       49.35       49.06        1.25 o
   4   6   1       37.25       34.10        1.49 o
   5   6   1      107.90      102.01        3.66 o
   6   6   1       29.90       27.48        2.58 o
   7   6   1        6.50        7.85        2.77 o
   0   7   1       14.10       16.05        1.00 o
   1   7   1       71.95       66.02        1.35 o
   2   7   1       22.50       21.61        0.67 o
   3   7   1      102.00       93.07        1.70 o
   4   7   1       88.90       86.99        2.69 o
   5   7   1       21.55       20.62        1.63 o
   6   7   1        3.30        1.79        1.74 o
   7   7   1        2.00        0.99        4.70 o
   0   8   1        3.30        3.50        0.20 o
   1   8   1      249.95      241.26        3.93 o
   2   8   1       36.60       37.47        0.88 o
   3   8   1       90.20       86.47        1.52 o
   4   8   1        5.80        7.63        0.85 o
   5   8   1        6.25        6.87        1.17 o
   6   8   1        2.20        1.53        2.57 o
   0   9   1        5.00        4.51        0.90 o
   1   9   1      117.15      113.17        1.92 o
   2   9   1       20.85       19.38        0.74 o
   3   9   1       56.15       56.31        1.27 o
   4   9   1       20.65       20.56        1.17 o
   5   9   1        3.35        2.32        1.53 o
   6   9   1        9.05        9.30        2.29 o
   0  10   1       68.00       64.85        2.50 o
   1  10   1      172.85      167.52        3.19 o
   2  10   1      116.10      113.58        2.30 o
   3  10   1        4.85        5.84        0.53 o
   4  10   1        8.25        9.00        0.87 o
   5  10   1       11.70       12.54        1.35 o
   6  10   1        5.35        2.89        2.24 o
   0  11   1        1.30        0.85        0.80 o
   1  11   1       40.00       37.86        1.27 o
   2  11   1       28.55       28.08        0.96 o
   3  11   1       42.20       39.55        1.27 o
   4  11   1       29.50       30.31        1.52 o
   5  11   1        4.95        6.04        1.46 o
   0  12   1       99.60       98.91        4.20 o
   1  12   1       19.85       21.36        0.99 o
   2  12   1        7.60        7.80        0.60 o
   3  12   1        6.80        6.29        0.75 o
   4  12   1        3.60        4.16        1.20 o
   5  12   1        4.00        1.42        2.64 o
   0  13   1        1.60        1.52        0.60 o
   1  13   1       11.35       12.23        0.92 o
   2  13   1        4.40        4.76        0.85 o
   3  13   1        1.10        0.99        2.20 o
   4  13   1        3.05        2.82        2.75 o
   0  14   1        5.30        4.46        2.10 o
   1  14   1       16.10       14.72        1.52 o
   2  14   1        3.10        3.41        1.36 o
   3  14   1        2.00        0.96        1.73 o
   0  15   1        4.00        5.67        2.40 o
   1  15   1        7.70       10.25        1.59 o
   2  15   1        2.75        3.18        1.72 o
   2   0   2      185.40      199.81        5.20 o
   3   0   2      293.10      301.48        8.20 o
   4   0   2       -1.60        0.02        0.90 o
   5   0   2        6.90        9.15        1.40 o
   6   0   2       -0.80        0.17        1.97 o
   7   0   2       -1.10        0.29        2.40 o
   2   1   2      126.15      125.36        2.45 o
   3   1   2       54.65       58.43        1.18 o
   4   1   2       -0.70        0.08        0.48 o
   5   1   2       15.00       12.69        1.04 o
   6   1   2       20.45       21.82        1.36 o
   7   1   2       -0.30        2.23        1.56 o
   1   2   2      520.75      610.52        8.35 o
   2   2   2       37.75       37.61        0.64 o
   3   2   2      199.05      201.44        3.22 o
   4   2   2       18.10       19.52        0.79 o
   5   2   2        9.65        9.92        0.90 o
   6   2   2        0.50        0.50        1.20 o
   7   2   2       18.85       16.74        1.71 o
   0   3   2      166.80      187.46        3.60 o
   1   3   2      321.10      345.46        4.95 o
   2   3   2       36.45       37.46        0.67 o
   3   3   2       24.65       27.81        0.75 o
   4   3   2       41.45       40.89        1.10 o
   5   3   2        5.40        4.31        0.75 o
   6   3   2       29.55       30.69        1.64 o
   7   3   2        9.00        5.56        2.90 o
   0   4   2       14.80       16.02        0.60 o
   1   4   2       94.70       99.61        1.63 o
   2   4   2       88.75       85.15        1.42 o
   3   4   2      153.10      149.64        2.51 o
   4   4   2        0.10        1.16        0.61 o
   5   4   2       19.05       20.83        1.07 o
   6   4   2        1.15        2.35        1.38 o
   7   4   2       13.80       12.34        5.30 o
   0   5   2      126.40      121.08        3.00 o
   1   5   2       77.35       72.54        1.38 o
   2   5   2       43.70       42.59        0.86 o
   3   5   2       62.65       58.56        1.24 o
   4   5   2        6.50        5.78        0.71 o
   5   5   2        4.25        4.07        0.92 o
   6   5   2       26.25       31.74        3.38 o
   7   5   2       24.20       10.60        6.60 o
   0   6   2       18.40       18.36        0.90 o
   1   6   2       54.80       58.45        1.10 o
   2   6   2       37.45       33.26        0.85 o
   3   6   2       89.75       89.72        1.87 o
   4   6   2        2.45        2.67        0.67 o
   5   6   2       43.75       44.39        1.88 o
   6   6   2        4.85        6.65        2.58 o
   7   6   2       14.10       11.83        4.80 o
   0   7   2      303.60      279.73        7.40 o
   1   7   2       68.20       66.62        1.58 o
   2   7   2       71.35       66.75        1.36 o
   3   7   2       38.80       36.92        1.03 o
   4   7   2       98.75       96.81        2.76 o
   5   7   2        3.65        3.91        1.10 o
   6   7   2       26.40       24.14        3.70 o
   7   7   2        9.30       11.51        5.80 o
   0   8   2       34.40       34.25        1.40 o
   1   8   2       11.20       11.54        0.71 o
   2   8   2       65.10       63.74        1.24 o
   3   8   2       47.10       45.22        1.06 o
   4   8   2       12.20       11.52        0.96 o
   5   8   2        7.85        7.12        1.20 o
   6   8   2        4.30        3.86        2.40 o
   0   9   2      263.30      250.37        6.30 o
   1   9   2       45.70       46.94        1.52 o
   2   9   2        8.80        8.46        0.60 o
   3   9   2       66.15       64.28        1.49 o
   4   9   2       13.45       16.27        0.86 o
   5   9   2        5.05        6.03        1.32 o
   6   9   2       13.80       11.71        3.50 o
   0  10   2        3.40        3.99        1.00 o
   1  10   2       10.55       11.14        0.97 o
   2  10   2       20.65       21.60        0.86 o
   3  10   2       37.35       34.94        1.13 o
   4  10   2        0.10        0.48        1.06 o
   5  10   2        3.25        2.27        1.25 o
   6  10   2       -2.40        0.93        3.48 o
   0  11   2       95.90       89.26        3.60 o
   1  11   2       16.90       16.98        1.13 o
   2  11   2        1.90        2.85        0.67 o
   3  11   2       38.65       39.10        1.40 o
   4  11   2        4.30        4.76        1.14 o
   5  11   2        4.90        8.43        1.82 o
   0  12   2        0.80        0.77        1.79 o
   1  12   2       -0.10        2.16        0.78 o
   2  12   2        2.80        2.80        0.71 o
   3  12   2       38.95       39.93        1.60 o
   4  12   2       11.95       14.57        1.38 o
   5  12   2       -0.15        6.34        1.78 o
   0  13   2        8.80        7.37        1.60 o
   1  13   2       17.80       16.24        1.13 o
   2  13   2        6.25        6.38        0.85 o
   3  13   2        6.50        8.26        1.25 o
   4  13   2        1.95        1.94        2.94 o
   0  14   2       29.80       30.35        3.10 o
   1  14   2        2.30        3.40        1.38 o
   2  14   2        0.25        1.13        1.52 o
   3  14   2        1.75        2.20        2.32 o
   0  15   2       -0.60        0.06        3.72 o
   1  15   2        3.10        3.82        1.82 o
   2  15   2       18.25       18.28        2.15 o
   1   0   3      141.60      173.72        3.00 o
   2   0   3      298.80      326.96        6.70 o
   3   0   3      344.30      335.88        8.60 o
   4   0   3        4.40        4.22        1.00 o
   5   0   3        4.20        3.97        1.10 o
   6   0   3        0.30        0.61        1.31 o
   7   0   3       19.70       20.82        2.60 o
   1   1   3      123.70      134.43        2.35 o
   2   1   3      269.35      287.14        5.09 o
   3   1   3       20.75       19.76        0.71 o
   4   1   3       10.60       10.76        0.86 o
   5   1   3       19.05       18.84        1.06 o
   6   1   3       13.25       16.14        1.38 o
   7   1   3       22.65       18.06        2.26 o
   0   2   3     1438.80     1679.18       43.00 o
   1   2   3       22.20       22.62        0.60 o
   2   2   3      360.35      384.04        5.67 o
   3   2   3      137.70      134.37        2.26 o
   4   2   3        8.40       10.11        0.78 o
   5   2   3       26.95       29.48        1.42 o
   6   2   3        1.65        2.01        1.14 o
   7   2   3        2.35        3.74        0.83 o
   0   3   3      621.30      688.68       15.70 o
   1   3   3      135.00      147.95        2.19 o
   2   3   3      465.50      476.06        8.82 o
   3   3   3        0.20        0.41        0.40 o
   4   3   3       27.00       25.58        1.03 o
   5   3   3       59.40       60.15        1.88 o
   6   3   3       17.10       14.61        1.32 o
   7   3   3       -2.20        0.93        2.44 o
   0   4   3       27.40       27.26        0.90 o
   1   4   3      174.65      175.55        2.76 o
   2   4   3      228.05      229.54        4.01 o
   3   4   3      102.40       97.14        1.86 o
   4   4   3       53.95       51.54        1.45 o
   5   4   3       44.25       43.12        1.63 o
   6   4   3        7.10        7.16        1.08 o
   7   4   3        2.50        5.73        2.77 o
   0   5   3       96.20       89.79        2.40 o
   1   5   3      301.45      307.08        4.81 o
   2   5   3       20.10       19.37        0.53 o
   3   5   3        8.60        8.39        0.54 o
   4   5   3       95.30       95.70        2.37 o
   5   5   3       33.05       33.89        1.52 o
   6   5   3        3.80        1.77        1.38 o
   7   5   3        4.70        4.44        4.90 o
   0   6   3       60.40       62.44        1.70 o
   1   6   3      206.45      195.04        4.55 o
   2   6   3      156.80      158.83        2.98 o
   3   6   3       83.80       79.86        1.72 o
   4   6   3       60.80       60.72        1.73 o
   5   6   3       18.55       18.35        1.36 o
   6   6   3        2.50        1.63        1.70 o
   7   6   3        7.90        4.16        4.80 o
   0   7   3       27.30       24.89        1.20 o
   1   7   3       70.70       67.70        1.84 o
   2   7   3       20.10       19.97        0.83 o
   3   7   3       23.35       23.36        0.96 o
   4   7   3       92.35       84.98        3.00 o
   5   7   3        9.95       12.76        1.44 o
   6   7   3        7.30        3.95        2.00 o
   7   7   3        5.10        3.11        5.10 o
   0   8   3        9.40        8.61        0.80 o
   1   8   3       32.00       32.09        1.10 o
   2   8   3        7.20        5.61        0.69 o
   3   8   3       38.85       35.49        1.03 o
   4   8   3       10.75       11.79        0.89 o
   5   8   3        8.20        6.96        1.46 o
   6   8   3        1.50        1.64        1.90 o
   0   9   3       12.90       12.42        1.00 o
   1   9   3       17.15       17.78        0.92 o
   2   9   3        6.40        5.13        0.78 o
   3   9   3       19.20       19.99        0.74 o
   4   9   3       32.65       34.14        1.60 o
   5   9   3        1.55        2.64        2.04 o
   6   9   3        3.80        0.48        5.00 o
   0  10   3       69.50       70.88        2.30 o
   1  10   3       39.25       37.80        1.34 o
   2  10   3        7.50        6.68        0.79 o
   3  10   3        0.30        0.89        0.93 o
   4  10   3        3.20        4.60        0.94 o
   5  10   3        2.45        5.15        1.37 o
   6  10   3        1.50        1.57        2.76 o
   0  11   3        0.10        1.03        0.82 o
   1  11   3       61.85       61.68        2.30 o
   2  11   3        2.80        2.95        0.67 o
   3  11   3        4.80        4.68        0.99 o
   4  11   3        4.90        4.05        1.30 o
   5  11   3       10.40       14.19        2.30 o
   0  12   3       61.70       56.02        3.20 o
   1  12   3       18.90       21.02        1.45 o
   2  12   3       26.65       26.91        1.38 o
   3  12   3        1.60        1.59        1.31 o
   4  12   3       17.55       17.14        1.79 o
   5  12   3        1.90        0.44        2.46 o
   0  13   3       21.50       21.83        2.50 o
   1  13   3        1.50        0.83        0.94 o
   2  13   3        8.35        8.70        1.06 o
   3  13   3        1.70        2.06        1.48 o
   4  13   3        2.30        4.14        2.22 o
   0  14   3        6.00        7.19        2.80 o
   1  14   3        4.65        3.60        1.38 o
   2  14   3       13.80       15.34        1.66 o
   3  14   3        1.45        0.29        1.90 o
   0  15   3        6.40        7.71        2.20 o
   1  15   3       11.10       12.82        1.72 o
   2  15   3        1.55        2.87        2.69 o
   0   0   4     1336.10     1563.44       30.60 o
   1   0   4      170.20      175.33        4.40 o
   2   0   4       30.90       29.96        1.30 o
   3   0   4      315.60      304.14        6.50 o
   4   0   4       32.30       31.35        1.40 o
   5   0   4        9.00        7.05        1.20 o
   6   0   4       -1.20        0.15        1.20 o
   7   0   4       10.20       15.92        4.60 o
   0   1   4      128.30      145.80        2.10 o
   1   1   4      376.70      432.28        6.84 o
   2   1   4       99.25       98.04        1.92 o
   3   1   4       59.85       60.34        1.35 o
   4   1   4       24.55       23.26        0.99 o
   5   1   4       60.10       54.84        1.80 o
   6   1   4       17.15       20.05        1.35 o
   7   1   4       24.35       21.51        2.72 o
   0   2   4      499.20      569.68       12.70 o
   1   2   4      214.50      213.02        3.89 o
   2   2   4       45.60       44.15        1.07 o
   3   2   4       68.40       70.20        1.49 o
   4   2   4       41.05       39.18        1.21 o
   5   2   4       43.40       43.00        1.59 o
   6   2   4        6.30        6.03        0.78 o
   7   2   4       17.30       15.04        2.36 o
   0   3   4      103.90      113.40        3.30 o
   1   3   4       19.55       17.42        0.60 o
   2   3   4      197.90      197.49        3.77 o
   3   3   4       23.05       21.75        0.68 o
   4   3   4       40.95       40.85        1.11 o
   5   3   4        6.35        4.64        0.82 o
   6   3   4        0.75        0.85        1.19 o
   7   3   4        3.80        4.02        2.04 o
   0   4   4      499.10      502.09       12.70 o
   1   4   4      237.20      243.29        4.01 o
   2   4   4      225.50      216.44        4.26 o
   3   4   4      348.70      334.09        5.14 o
   4   4   4       84.65       77.90        2.12 o
   5   4   4       28.55       28.72        1.52 o
   6   4   4        6.75        8.53        1.38 o
   7   4   4        2.05        0.89        2.86 o
   0   5   4        1.50        1.22        0.30 o
   1   5   4      685.45      676.61       11.42 o
   2   5   4       15.10       16.38        0.57 o
   3   5   4      107.55      102.51        2.06 o
   4   5   4      131.35      126.41        3.22 o
   5   5   4       17.20       18.22        1.38 o
   6   5   4        8.15        9.62        1.90 o
   7   5   4       18.25       21.91        4.39 o
   0   6   4       49.80       47.61        1.60 o
   1   6   4      138.40      129.38        2.44 o
   2   6   4      112.05      107.43        2.16 o
   3   6   4       87.85       81.34        1.88 o
   4   6   4       27.65       27.26        1.27 o
   5   6   4       14.60       13.53        1.31 o
   6   6   4       -0.40        0.97        2.48 o
   7   6   4       22.60       19.86        8.40 o
   0   7   4       26.50       24.11        1.10 o
   1   7   4       40.45       34.90        1.13 o
   2   7   4        1.70        1.92        0.35 o
   3   7   4       14.25       14.27        0.67 o
   4   7   4      147.15      135.56        3.80 o
   5   7   4        0.80        0.11        1.72 o
   6   7   4       15.20       10.69        4.00 o
   0   8   4        7.00        7.29        0.70 o
   1   8   4       17.25       16.55        0.82 o
   2   8   4       42.25       37.23        1.59 o
   3   8   4       15.10       15.52        0.67 o
   4   8   4       57.05       59.79        1.98 o
   5   8   4       19.25       16.61        2.31 o
   6   8   4        2.70        0.43        3.90 o
   0   9   4       14.60       16.15        1.20 o
   1   9   4        6.10        6.01        0.67 o
   2   9   4        4.00        3.21        0.71 o
   3   9   4        0.85        1.27        0.35 o
   4   9   4       46.75       44.39        1.94 o
   5   9   4        6.25        5.06        1.88 o
   6   9   4        2.95        7.91        2.62 o
   0  10   4       73.50       71.80        3.20 o
   1  10   4       32.85       32.86        1.38 o
   2  10   4       55.55       55.45        1.82 o
   3  10   4       52.20       46.85        1.77 o
   4  10   4       61.10       61.07        2.59 o
   5  10   4       14.40       12.67        1.79 o
   0  11   4       -0.60        0.19        1.86 o
   1  11   4       28.90       30.30        1.38 o
   2  11   4       10.45       12.93        1.05 o
   3  11   4        2.05        2.02        0.61 o
   4  11   4       10.75       11.52        1.36 o
   5  11   4        6.15        8.79        2.00 o
   0  12   4       74.30       73.26        4.20 o
   1  12   4        2.10        1.85        0.95 o
   2  12   4       23.40       22.58        1.39 o
   3  12   4        0.95        0.06        1.10 o
   4  12   4       21.15       19.45        1.90 o
   0  13   4       23.60       22.80        2.50 o
   1  13   4        7.55        8.17        1.17 o
   2  13   4        7.00        5.31        0.97 o
   3  13   4       -1.05        1.39        2.44 o
   4  13   4        2.90        6.12        2.64 o
   0  14   4        2.90        0.19        2.00 o
   1  14   4        2.90        3.38        1.35 o
   2  14   4        6.20        8.58        1.39 o
   3  14   4        5.75        8.62        2.40 o
   0  15   4       30.80       33.22        6.30 o
   1  15   4        1.15        2.11        2.70 o
   2  15   4        6.65        8.73        2.41 o
   1   0   5      457.60      495.39        9.00 o
   2   0   5      568.70      579.52       16.40 o
   3   0   5      141.30      142.44        3.30 o
   4   0   5      174.40      176.84        4.60 o
   5   0   5       79.50       81.89        3.50 o
   6   0   5       -1.60        0.00        1.30 o
   7   0   5        4.00        1.84        2.60 o
   0   1   5       57.60       57.56        1.00 o
   1   1   5      121.50      129.75        1.93 o
   2   1   5      182.15      189.79        3.69 o
   3   1   5        4.50        4.70        0.46 o
   4   1   5       25.25       27.46        0.89 o
   5   1   5       74.75       73.80        2.19 o
   6   1   5       10.60       10.26        1.12 o
   7   1   5       16.00       12.17        1.84 o
   0   2   5       18.30       14.87        0.60 o
   1   2   5        7.65        8.99        0.36 o
   2   2   5      190.65      185.71        3.37 o
   3   2   5       48.65       47.36        1.20 o
   4   2   5       67.95       62.75        1.56 o
   5   2   5        8.60        8.45        0.79 o
   6   2   5        2.80        3.97        0.79 o
   7   2   5        3.95        1.90        1.66 o
   0   3   5       22.80       19.67        0.90 o
   1   3   5     1440.95     1534.33       26.43 o
   2   3   5       84.80       79.57        1.59 o
   3   3   5       75.40       77.08        1.60 o
   4   3   5        0.10        0.11        0.47 o
   5   3   5       15.45       17.03        1.10 o
   6   3   5       11.60       11.81        1.41 o
   7   3   5        8.95        5.69        2.85 o
   0   4   5       31.10       26.66        1.40 o
   1   4   5       65.65       67.68        1.56 o
   2   4   5      208.85      209.80        3.50 o
   3   4   5       12.25       13.36        0.68 o
   4   4   5       39.60       39.84        1.44 o
   5   4   5        7.35        8.42        0.96 o
   6   4   5       11.15       11.28        1.41 o
   7   4   5        0.15        2.09        3.86 o
   0   5   5      165.80      158.07        4.50 o
   1   5   5      791.35      783.63       11.66 o
   2   5   5       56.05       52.53        1.24 o
   3   5   5      165.30      159.71        3.29 o
   4   5   5       22.85       22.49        1.17 o
   5   5   5       -0.35        1.13        1.24 o
   6   5   5        4.25        4.17        2.37 o
   7   5   5        3.90        1.78        2.88 o
   0   6   5        2.50        1.76        0.60 o
   1   6   5        5.20        6.07        0.36 o
   2   6   5      247.70      232.74        4.14 o
   3   6   5       75.95       75.78        1.74 o
   4   6   5       79.65       77.57        2.15 o
   5   6   5       13.20       15.08        1.35 o
   6   6   5       23.35       23.60        2.77 o
   7   6   5        3.55        1.31        3.34 o
   0   7   5       60.20       54.37        2.40 o
   1   7   5       11.85       10.42        0.46 o
   2   7   5       11.30       10.44        0.53 o
   3   7   5       59.00       54.08        1.27 o
   4   7   5       22.15       23.12        1.07 o
   5   7   5       21.00       21.67        1.77 o
   6   7   5        0.50        0.19        1.75 o
   0   8   5       -0.80        0.00        1.25 o
   1   8   5       19.00       18.85        0.89 o
   2   8   5       10.65        9.21        0.61 o
   3   8   5       30.35       33.02        0.96 o
   4   8   5        3.10        3.82        0.79 o
   5   8   5       16.45       21.53        2.02 o
   6   8   5        6.20        8.89        3.80 o
   0   9   5       13.90       13.87        1.20 o
   1   9   5       91.60       91.63        2.37 o
   2   9   5       68.35       65.01        2.20 o
   3   9   5       13.35       13.88        0.85 o
   4   9   5        5.25        5.03        0.92 o
   5   9   5       20.70       24.43        2.41 o
   6   9   5       17.75       23.35        4.21 o
   0  10   5       46.90       44.50        2.60 o
   1  10   5       78.05       77.71        2.38 o
   2  10   5       25.00       23.64        1.43 o
   3  10   5        5.25        6.04        0.67 o
   4  10   5        1.35        0.95        1.39 o
   5  10   5        0.35        2.13        2.13 o
   0  11   5        5.80        6.45        1.30 o
   1  11   5      160.05      154.18        4.76 o
   2  11   5       11.60       11.20        1.48 o
   3  11   5        1.15        1.43        0.70 o
   4  11   5       14.60       15.92        1.66 o
   5  11   5        5.65        5.48        2.86 o
   0  12   5       38.70       42.45        2.70 o
   1  12   5        6.45        5.77        1.03 o
   2  12   5       10.00       10.28        1.52 o
   3  12   5        2.80        1.50        1.58 o
   4  12   5        2.85        4.67        1.51 o
   0  13   5        7.50        9.21        1.70 o
   1  13   5        5.95        6.47        1.13 o
   2  13   5       10.25        9.53        1.84 o
   3  13   5       11.55        9.24        2.29 o
   4  13   5        2.60        4.79        2.62 o
   0  14   5        8.50        6.64        2.30 o
   1  14   5        2.45        1.35        1.52 o
   2  14   5        4.65        5.47        2.64 o
   3  14   5        2.45        1.54        2.76 o
   0  15   5        2.60        3.05        4.00 o
   1  15   5        9.45       11.51        3.05 o
   0   0   6     1347.30     1432.51       29.70 o
   1   0   6        2.70        2.56        0.40 o
   2   0   6       87.50       84.55        2.40 o
   3   0   6       28.30       30.12        1.30 o
   4   0   6       32.20       29.91        1.60 o
   5   0   6       81.50       90.09        3.50 o
   6   0   6        3.30        2.74        1.70 o
   7   0   6       41.30       38.03        3.70 o
   0   1   6        9.20        9.57        0.40 o
   1   1   6        9.60       10.16        0.35 o
   2   1   6       88.20       91.98        1.86 o
   3   1   6        8.45        9.30        0.64 o
   4   1   6      242.40      231.58        4.70 o
   5   1   6       43.00       40.26        1.49 o
   6   1   6       12.70       12.54        1.28 o
   7   1   6       -0.60        1.61        1.91 o
   0   2   6       72.80       69.60        1.90 o
   1   2   6        2.95        1.91        0.32 o
   2   2   6      301.20      288.52        6.05 o
   3   2   6       91.65       92.10        1.80 o
   4   2   6       28.60       30.59        1.07 o
   5   2   6       59.35       58.52        1.92 o
   6   2   6        0.00        0.92        1.18 o
   7   2   6       42.70       39.51        3.40 o
   0   3   6       47.90       49.57        1.40 o
   1   3   6      157.35      150.20        2.69 o
   2   3   6       65.55       65.18        1.17 o
   3   3   6        9.60        9.32        0.65 o
   4   3   6       62.45       61.25        1.70 o
   5   3   6       14.80       14.24        0.93 o
   6   3   6        2.35        3.67        1.14 o
   7   3   6        0.15        0.43        3.38 o
   0   4   6      775.10      762.63       19.70 o
   1   4   6       43.15       42.90        0.96 o
   2   4   6       62.50       59.10        1.34 o
   3   4   6       30.75       32.25        1.07 o
   4   4   6       93.50       90.14        2.38 o
   5   4   6       21.00       21.67        1.24 o
   6   4   6       23.25       23.89        2.16 o
   7   4   6       12.80       14.24        3.78 o
   0   5   6       67.80       67.06        2.80 o
   1   5   6      146.45      140.93        2.69 o
   2   5   6       10.20       10.81        0.57 o
   3   5   6       38.20       39.67        1.24 o
   4   5   6       29.75       33.42        1.38 o
   5   5   6       15.20       15.99        1.38 o
   6   5   6       13.75       10.30        2.60 o
   7   5   6        4.95        3.56        3.40 o
   0   6   6      136.00      147.10        5.00 o
   1   6   6      196.60      190.66        3.01 o
   2   6   6       80.05       81.57        1.70 o
   3   6   6       53.65       52.69        1.59 o
   4   6   6       41.45       39.85        1.62 o
   5   6   6        0.20        0.45        1.56 o
   6   6   6        0.80        2.70        1.73 o
   0   7   6       66.50       62.34        1.60 o
   1   7   6       48.60       47.09        1.18 o
   2   7   6        4.80        4.91        0.46 o
   3   7   6        7.10        7.22        0.57 o
   4   7   6        9.00       12.24        0.89 o
   5   7   6        1.30        1.45        1.75 o
   6   7   6       18.25       16.31        3.13 o
   0   8   6        1.20        1.52        0.70 o
   1   8   6       10.40       10.77        1.12 o
   2   8   6       45.10       45.15        1.06 o
   3   8   6       22.35       21.60        0.88 o
   4   8   6        1.80        1.95        0.71 o
   5   8   6        5.00        3.58        1.27 o
   6   8   6        3.35        6.11        2.29 o
   0   9   6       66.10       64.38        2.70 o
   1   9   6       21.60       20.27        1.32 o
   2   9   6       31.20       30.99        1.28 o
   3   9   6       19.35       20.00        0.92 o
   4   9   6       53.20       55.93        2.32 o
   5   9   6        1.20        0.21        3.13 o
   6   9   6       -0.70        1.67        3.22 o
   0  10   6        2.70        3.93        1.00 o
   1  10   6       77.20       76.75        2.30 o
   2  10   6       63.80       69.27        2.32 o
   3  10   6       23.55       25.37        1.29 o
   4  10   6        7.80        6.78        1.57 o
   5  10   6        1.05        1.21        2.52 o
   0  11   6        0.60        2.54        1.55 o
   1  11   6        7.45        8.53        0.96 o
   2  11   6       36.45       36.39        1.64 o
   3  11   6       26.05       29.90        1.45 o
   4  11   6       30.75       29.87        2.02 o
   5  11   6        7.40        7.74        2.15 o
   0  12   6        0.00        0.07        0.01 o
   1  12   6       11.05       13.04        1.10 o
   2  12   6       13.15       15.42        2.20 o
   3  12   6       10.60       10.22        1.61 o
   4  12   6        2.25        1.85        1.75 o
   0  13   6        1.90        2.41        1.30 o
   1  13   6        2.55        2.35        1.17 o
   2  13   6       23.35       21.87        2.80 o
   3  13   6       12.65       14.04        2.42 o
   0  14   6        3.60        8.23        3.90 o
   1  14   6        6.55        4.46        2.65 o
   2  14   6        0.05        1.38        1.11 o
   0  15   6        4.10        1.04        3.80 o
   1  15   6        6.40       10.25        3.59 o
   1   0   7      320.50      301.45        6.10 o
   2   0   7       41.60       39.58        1.40 o
   3   0   7       10.20       11.52        0.90 o
   4   0   7       -0.90        0.14        1.33 o
   5   0   7       53.00       55.81        2.50 o
   6   0   7        1.70        2.38        1.20 o
   7   0   7        3.50        3.99        3.00 o
   0   1   7      228.10      242.75        4.00 o
   1   1   7      105.85       99.00        1.60 o
   2   1   7      133.55      125.39        2.40 o
   3   1   7        2.45        1.85        0.46 o
   4   1   7      152.00      149.38        3.08 o
   5   1   7        1.05        1.44        1.01 o
   6   1   7        1.35        1.26        1.20 o
   7   1   7       -2.35        0.37        1.57 o
   0   2   7      359.80      355.33        6.70 o
   1   2   7        4.25        4.75        0.36 o
   2   2   7      138.40      136.31        2.62 o
   3   2   7       38.65       37.38        1.11 o
   4   2   7        0.75        0.35        0.90 o
   5   2   7       28.20       25.27        1.33 o
   6   2   7        7.05        7.42        1.10 o
   7   2   7       11.40        9.14        3.20 o
   0   3   7       53.50       53.19        1.60 o
   1   3   7       37.45       33.55        0.81 o
   2   3   7        3.30        3.78        0.43 o
   3   3   7       14.50       13.22        0.72 o
   4   3   7      107.80      105.66        2.44 o
   5   3   7       13.45       14.52        0.96 o
   6   3   7        4.25        5.37        1.56 o
   7   3   7       -5.05        0.81        3.94 o
   0   4   7       30.40       30.87        1.30 o
   1   4   7       12.70       10.78        0.60 o
   2   4   7       52.00       51.32        1.17 o
   3   4   7       29.25       29.33        1.07 o
   4   4   7        3.75        2.88        0.78 o
   5   4   7       28.70       31.25        1.49 o
   6   4   7       23.35       18.81        2.14 o
   7   4   7       20.00       16.72        4.35 o
   0   5   7       26.10       25.47        1.20 o
   1   5   7       16.25       17.23        0.79 o
   2   5   7       53.15       49.64        1.17 o
   3   5   7       43.05       45.44        1.25 o
   4   5   7       21.55       21.22        1.18 o
   5   5   7       20.15       20.39        1.31 o
   6   5   7       16.05       14.60        2.92 o
   0   6   7       98.50       92.40        2.70 o
   1   6   7       25.90       24.53        0.67 o
   2   6   7       12.45       10.17        0.67 o
   3   6   7        0.75        1.01        0.75 o
   4   6   7       22.30       20.27        1.11 o
   5   6   7        4.40        5.65        1.18 o
   6   6   7        5.20        6.69        2.28 o
   0   7   7       55.80       53.91        3.00 o
   1   7   7       80.25       80.94        1.52 o
   2   7   7       34.75       36.31        0.96 o
   3   7   7       20.65       20.43        0.88 o
   4   7   7        2.75        2.38        0.75 o
   5   7   7        0.65        0.40        0.88 o
   6   7   7        2.10        3.87        1.70 o
   0   8   7        7.80        7.65        1.60 o
   1   8   7       51.25       51.50        1.17 o
   2   8   7       27.10       28.50        0.92 o
   3   8   7        1.20        1.34        0.68 o
   4   8   7        9.55       11.03        1.03 o
   5   8   7       11.15       11.74        1.63 o
   6   8   7        2.30        1.77        2.52 o
   0   9   7        2.60        2.37        0.70 o
   1   9   7        9.75        9.80        1.11 o
   2   9   7       46.90       47.49        1.47 o
   3   9   7       40.80       44.26        1.45 o
   4   9   7        9.45       10.41        1.14 o
   5   9   7        4.60        5.04        2.69 o
   0  10   7        7.80        6.69        1.00 o
   1  10   7      122.50      120.56        4.43 o
   2  10   7       49.55       50.89        2.05 o
   3  10   7        0.95        0.97        0.98 o
   4  10   7       17.10       15.34        1.79 o
   5  10   7       28.75       27.87        2.86 o
   0  11   7       -0.10        1.07        0.57 o
   1  11   7        8.25        7.01        1.30 o
   2  11   7        4.45        3.86        0.86 o
   3  11   7       13.35       13.48        2.36 o
   4  11   7        8.90       11.89        1.48 o
   0  12   7        6.90        9.90        1.60 o
   1  12   7       10.85       13.27        2.04 o
   2  12   7        8.00        9.75        1.17 o
   3  12   7        0.70        0.93        1.26 o
   4  12   7        5.60        5.49        4.42 o
   0  13   7       -3.90        0.21        2.80 o
   1  13   7        0.30        1.02        2.74 o
   2  13   7        6.25        6.69        3.04 o
   3  13   7        5.85        6.95        2.63 o
   0  14   7        7.10        4.51        4.10 o
   1  14   7        3.70        3.18        2.30 o
   2  14   7       11.30       10.37        2.95 o
   0   0   8      299.60      282.00        6.30 o
   1   0   8        0.00        0.23        0.01 o
   2   0   8      131.70      130.57        3.70 o
   3   0   8       37.30       33.11        1.70 o
   4   0   8        7.40       10.58        1.10 o
   5   0   8       16.20       17.45        1.50 o
   6   0   8       12.30       12.15        1.50 o
   7   0   8       24.40       20.39        5.10 o
   0   1   8      123.70      132.28        2.20 o
   1   1   8       31.75       32.23        0.67 o
   2   1   8       76.75       69.66        1.45 o
   3   1   8       76.65       73.88        1.81 o
   4   1   8        3.30        3.93        0.64 o
   5   1   8        5.90        5.49        0.78 o
   6   1   8        8.70        9.40        1.13 o
   7   1   8        2.75        5.25        3.85 o
   0   2   8      258.10      253.20        4.80 o
   1   2   8        4.20        3.78        0.36 o
   2   2   8       23.55       24.58        0.78 o
   3   2   8       39.90       39.12        1.06 o
   4   2   8        9.85       11.69        0.81 o
   5   2   8       22.80       22.93        1.33 o
   6   2   8        3.25        3.07        1.21 o
   7   2   8        8.50        8.64        2.84 o
   0   3   8       13.50       13.03        1.00 o
   1   3   8       25.90       24.37        0.60 o
   2   3   8       28.70       26.03        0.81 o
   3   3   8       80.25       75.42        1.79 o
   4   3   8       47.10       49.12        1.52 o
   5   3   8       -0.10        1.83        0.93 o
   6   3   8        5.05        9.09        1.43 o
   7   3   8        2.95        2.03        3.66 o
   0   4   8       74.80       75.18        2.10 o
   1   4   8        1.50        2.38        0.68 o
   2   4   8       19.40       18.16        0.74 o
   3   4   8       32.40       29.38        1.10 o
   4   4   8        9.30       10.20        0.89 o
   5   4   8       26.00       27.43        1.53 o
   6   4   8       -0.40        1.77        1.74 o
   0   5   8       35.50       33.96        1.50 o
   1   5   8       67.90       68.11        1.52 o
   2   5   8       20.50       19.38        0.79 o
   3   5   8        8.55        8.18        0.76 o
   4   5   8       20.55       22.18        1.36 o
   5   5   8        1.80        2.00        1.53 o
   6   5   8        0.50        1.06        2.69 o
   0   6   8      203.00      209.82        6.00 o
   1   6   8       89.95       81.89        2.14 o
   2   6   8       20.80       22.06        0.78 o
   3   6   8       18.85       15.78        0.85 o
   4   6   8       36.20       33.21        1.40 o
   5   6   8        5.55        6.05        1.50 o
   6   6   8        8.45        7.96        2.79 o
   0   7   8       20.00       18.15        1.40 o
   1   7   8      105.15       98.96        1.95 o
   2   7   8       55.70       52.92        1.40 o
   3   7   8        2.30        2.06        0.57 o
   4   7   8       10.90       10.97        1.01 o
   5   7   8        2.05        2.66        1.48 o
   6   7   8        9.75        6.47        3.45 o
   0   8   8      186.90      186.41        4.90 o
   1   8   8        0.90        0.55        0.51 o
   2   8   8        3.80        4.13        0.50 o
   3   8   8       24.15       22.72        1.06 o
   4   8   8       16.05       15.03        1.37 o
   5   8   8        0.90        1.00        1.95 o
   6   8   8       11.00        8.65        3.68 o
   0   9   8       23.50       24.08        2.10 o
   1   9   8      110.30      107.23        3.65 o
   2   9   8       25.15       25.17        1.01 o
   3   9   8       18.65       14.98        0.96 o
   4   9   8       14.55       13.97        1.28 o
   5   9   8        4.55        8.57        1.71 o
   0  10   8        4.50        5.29        2.10 o
   1  10   8        4.30        5.28        0.92 o
   2  10   8       18.50       18.43        1.25 o
   3  10   8        4.80        5.41        0.87 o
   4  10   8        7.30        6.82        1.96 o
   5  10   8        9.00        9.21        2.44 o
   0  11   8       -4.20        1.88        2.50 o
   1  11   8       25.65       29.03        1.52 o
   2  11   8        5.85        5.46        1.05 o
   3  11   8       10.95        9.62        2.18 o
   4  11   8       13.65       15.79        3.52 o
   0  12   8        6.40        5.44        3.50 o
   1  12   8        0.35        0.87        1.63 o
   2  12   8        1.25        2.83        1.97 o
   3  12   8       11.20       12.31        3.46 o
   4  12   8        1.85        4.67        2.47 o
   0  13   8       12.00       12.44        4.70 o
   1  13   8        6.15        8.82        1.82 o
   2  13   8        4.40        3.20        2.19 o
   3  13   8        1.75        2.25        1.25 o
   0  14   8        1.20        1.49        4.50 o
   1  14   8        5.65        7.76        3.07 o
   1   0   9       19.30       18.99        0.80 o
   2   0   9       33.30       35.16        1.20 o
   3   0   9       30.60       28.93        1.70 o
   4   0   9       15.90       18.39        1.20 o
   5   0   9       19.40       16.60        1.70 o
   6   0   9       -0.10        0.25        1.01 o
   0   1   9        1.60        1.80        0.40 o
   1   1   9      147.30      139.11        2.12 o
   2   1   9      138.55      133.95        2.37 o
   3   1   9        0.55        1.10        0.84 o
   4   1   9       72.30       71.99        2.06 o
   5   1   9       55.40       53.34        2.02 o
   6   1   9       24.30       21.38        1.56 o
   0   2   9       35.60       32.74        1.00 o
   1   2   9       24.00       23.50        0.60 o
   2   2   9      123.10      122.28        2.16 o
   3   2   9       35.30       35.39        1.17 o
   4   2   9       21.10       20.55        1.03 o
   5   2   9       89.85       85.09        3.08 o
   6   2   9       10.65       12.03        1.42 o
   0   3   9      109.20      103.68        2.90 o
   1   3   9      140.75      134.65        2.16 o
   2   3   9      133.45      122.14        2.23 o
   3   3   9        8.80        9.05        0.64 o
   4   3   9       15.40       15.51        0.99 o
   5   3   9        0.70        1.56        0.86 o
   6   3   9       11.00       10.43        1.84 o
   0   4   9      108.00      100.21        3.00 o
   1   4   9       54.15       53.13        1.18 o
   2   4   9       27.80       27.00        0.92 o
   3   4   9       27.05       26.58        1.06 o
   4   4   9       31.35       35.84        1.38 o
   5   4   9       18.65       21.39        1.45 o
   6   4   9       13.45       12.63        1.92 o
   0   5   9      120.60      109.18        3.30 o
   1   5   9       36.00       35.53        1.31 o
   2   5   9       38.15       37.02        1.03 o
   3   5   9       23.55       23.34        1.07 o
   4   5   9       16.30       19.26        1.19 o
   5   5   9        6.85        6.87        1.37 o
   6   5   9       11.15       14.93        3.13 o
   0   6   9       11.10        9.43        1.10 o
   1   6   9        2.80        2.93        0.78 o
   2   6   9       23.90       23.79        0.85 o
   3   6   9       26.05       25.13        1.06 o
   4   6   9       11.25       13.35        1.07 o
   5   6   9        0.80        1.36        2.60 o
   6   6   9        0.80        1.14        3.40 o
   0   7   9       10.70       10.73        1.30 o
   1   7   9      183.85      174.53        4.20 o
   2   7   9       57.90       53.62        1.39 o
   3   7   9       21.85       25.48        1.03 o
   4   7   9        8.70        9.82        1.14 o
   5   7   9        4.00        4.82        1.50 o
   6   7   9        1.55        1.05        3.50 o
   0   8   9      116.70      115.15        4.30 o
   1   8   9       21.35       18.80        0.96 o
   2   8   9        2.50        2.36        0.47 o
   3   8   9       30.55       31.20        1.25 o
   4   8   9        2.40        3.10        1.23 o
   5   8   9        4.35        3.50        1.43 o
   0   9   9       21.10       20.68        1.80 o
   1   9   9       57.20       53.37        2.05 o
   2   9   9       29.80       27.97        1.05 o
   3   9   9        1.80        2.53        0.54 o
   4   9   9        4.60        2.58        1.23 o
   5   9   9        7.05        4.65        1.74 o
   0  10   9       24.10       22.47        2.10 o
   1  10   9        5.50        4.01        1.31 o
   2  10   9        5.20        4.40        0.97 o
   3  10   9       16.80       15.81        1.36 o
   4  10   9        2.70        2.17        1.10 o
   0  11   9        1.80        2.85        1.50 o
   1  11   9       -1.30        1.85        1.27 o
   2  11   9        1.55        2.91        1.01 o
   3  11   9        3.55        5.89        2.36 o
   4  11   9        0.15        1.18        1.95 o
   0  12   9        0.50        2.31        4.53 o
   1  12   9        8.60        6.13        1.70 o
   2  12   9        5.45        3.96        2.20 o
   3  12   9       -1.00        0.99        2.49 o
   0  13   9       -6.40        1.96        3.40 o
   1  13   9        6.65        5.23        2.62 o
   2  13   9        7.50        7.37        3.51 o
   0  14   9        1.40        5.59        3.20 o
   0   0  10      121.30      126.98        3.50 o
   1   0  10       59.50       60.76        1.40 o
   2   0  10      127.20      123.77        3.20 o
   3   0  10       43.80       40.71        2.30 o
   4   0  10       49.10       45.36        2.50 o
   5   0  10        0.10        1.64        0.70 o
   6   0  10        1.20        0.90        2.00 o
   0   1  10       33.00       30.08        1.00 o
   1   1  10      117.95      109.45        1.73 o
   2   1  10       23.65       24.96        0.82 o
   3   1  10      105.95       99.63        3.01 o
   4   1  10       -0.20        0.91        0.60 o
   5   1  10       21.15       22.26        1.27 o
   6   1  10        4.60        6.40        1.31 o
   0   2  10        2.80        4.04        0.50 o
   1   2  10       75.00       82.52        1.35 o
   2   2  10       98.55       95.01        1.77 o
   3   2  10        0.50        0.18        0.80 o
   4   2  10       21.70       21.23        1.17 o
   5   2  10        4.25        2.49        0.96 o
   6   2  10        5.50        5.53        1.25 o
   0   3  10        0.20        0.08        0.27 o
   1   3  10      108.95      113.20        1.88 o
   2   3  10        6.90        7.00        0.61 o
   3   3  10      189.70      175.92        3.78 o
   4   3  10       21.75       20.04        1.17 o
   5   3  10       21.40       19.58        1.38 o
   6   3  10        9.50       10.63        1.86 o
   0   4  10       21.50       21.02        1.40 o
   1   4  10       73.00       69.70        1.63 o
   2   4  10        1.45        1.17        0.85 o
   3   4  10      218.60      210.89        4.56 o
   4   4  10       11.85       12.23        1.03 o
   5   4  10        9.75        9.85        1.28 o
   6   4  10       -2.00        0.12        1.37 o
   0   5  10       53.70       54.06        2.30 o
   1   5  10      177.95      163.01        4.08 o
   2   5  10       12.70       12.35        0.74 o
   3   5  10       17.65       17.99        0.86 o
   4   5  10       13.75       15.34        1.12 o
   5   5  10       26.80       27.84        1.81 o
   6   5  10        6.25        3.20        3.43 o
   0   6  10      200.70      199.84        6.20 o
   1   6  10       38.80       38.35        1.59 o
   2   6  10      120.25      121.56        3.02 o
   3   6  10      125.05      122.03        3.37 o
   4   6  10       30.45       29.29        1.54 o
   5   6  10        5.40        3.37        1.43 o
   6   6  10        4.30        4.39        3.00 o
   0   7  10       66.10       73.76        2.70 o
   1   7  10       67.05       68.64        2.55 o
   2   7  10        4.70        6.57        0.61 o
   3   7  10       10.85        9.10        0.82 o
   4   7  10        3.45        2.67        1.05 o
   5   7  10        1.85        1.89        1.96 o
   0   8  10      308.70      284.91       11.30 o
   1   8  10        3.50        4.52        0.68 o
   2   8  10       20.95       24.56        1.00 o
   3   8  10        0.00        0.06        0.84 o
   4   8  10        1.00        0.53        0.98 o
   5   8  10       12.65       14.54        1.70 o
   0   9  10       25.10       24.74        1.40 o
   1   9  10       43.00       39.48        1.45 o
   2   9  10        3.05        2.71        0.65 o
   3   9  10       17.95       16.24        1.13 o
   4   9  10       -0.55        0.46        2.04 o
   5   9  10        3.90        7.88        2.49 o
   0  10  10       18.70       16.79        2.00 o
   1  10  10        3.60        4.65        1.13 o
   2  10  10       10.65       10.88        0.82 o
   3  10  10        0.95        1.32        0.65 o
   4  10  10       13.90       11.01        1.74 o
   0  11  10        2.40        2.63        1.90 o
   1  11  10        2.15        3.10        1.60 o
   2  11  10        2.20        4.07        2.55 o
   3  11  10       -0.90        2.50        3.12 o
   0  12  10        3.30        2.59        2.10 o
   1  12  10        0.00        0.03        2.61 o
   2  12  10       -0.50        0.68        2.74 o
   3  12  10       -1.15        2.06        3.56 o
   0  13  10       30.30       24.83        3.80 o
   1  13  10        3.35        6.97        2.07 o
   1   0  11       22.60       22.64        0.90 o
   2   0  11      364.70      337.60        8.90 o
   3   0  11      127.00      113.18        4.10 o
   4   0  11       54.80       56.93        2.80 o
   5   0  11       -0.60        0.04        2.01 o
   6   0  11        0.60        0.03        3.56 o
   0   1  11       74.40       68.88        2.00 o
   1   1  11        6.25        6.48        0.42 o
   2   1  11       33.65       31.74        0.97 o
   3   1  11       -0.75        0.59        1.12 o
   4   1  11        6.25        6.66        0.99 o
   5   1  11        2.95        2.05        1.11 o
   6   1  11        7.35        6.13        2.02 o
   0   2  11       10.10       11.60        0.70 o
   1   2  11        4.05        4.06        0.39 o
   2   2  11       79.20       71.52        1.83 o
   3   2  11       83.40       74.22        2.38 o
   4   2  11        6.85        8.39        0.99 o
   5   2  11        4.30        4.49        1.07 o
   6   2  11        6.20        8.16        1.95 o
   0   3  11        3.60        3.79        0.40 o
   1   3  11       18.45       22.11        0.82 o
   2   3  11       48.90       50.12        1.27 o
   3   3  11        2.55        3.86        0.64 o
   4   3  11       41.90       39.70        1.59 o
   5   3  11       12.50       11.03        1.20 o
   6   3  11        5.60        6.46        2.06 o
   0   4  11       45.40       48.28        1.90 o
   1   4  11       29.30       27.96        0.90 o
   2   4  11       43.00       43.74        1.35 o
   3   4  11       13.60       14.64        0.96 o
   4   4  11       48.10       50.84        1.87 o
   5   4  11       15.45       13.30        1.45 o
   6   4  11        1.65        3.93        2.72 o
   0   5  11      333.70      345.59       12.30 o
   1   5  11       93.75       85.99        2.66 o
   2   5  11      120.15      119.47        2.85 o
   3   5  11        4.30        3.11        0.69 o
   4   5  11       10.80       12.16        1.10 o
   5   5  11        1.75        1.72        1.25 o
   0   6  11        1.60        2.02        1.00 o
   1   6  11       80.70       77.63        2.62 o
   2   6  11       65.35       61.52        1.74 o
   3   6  11       17.85       16.44        1.08 o
   4   6  11       35.45       37.74        1.74 o
   5   6  11        0.45        0.62        2.27 o
   0   7  11       58.60       53.89        3.10 o
   1   7  11       67.85       69.11        2.52 o
   2   7  11       38.10       40.31        1.25 o
   3   7  11        4.80        5.70        0.65 o
   4   7  11        4.20        5.25        1.34 o
   5   7  11        2.10        1.30        1.70 o
   0   8  11       31.10       34.25        2.30 o
   1   8  11       51.05       51.36        2.09 o
   2   8  11        2.30        2.88        0.85 o
   3   8  11        8.80        8.40        1.10 o
   4   8  11        1.45        1.96        1.86 o
   5   8  11       11.40       13.94        2.44 o
   0   9  11        0.30        0.06        0.88 o
   1   9  11        6.45        6.79        0.81 o
   2   9  11       14.00       14.05        1.13 o
   3   9  11       13.20       13.51        1.44 o
   4   9  11        2.65        1.27        1.32 o
   0  10  11        1.60        3.50        1.60 o
   1  10  11        3.05        2.84        0.46 o
   2  10  11       42.70       43.02        2.24 o
   3  10  11        2.25        2.52        1.83 o
   4  10  11        5.70        6.00        3.42 o
   0  11  11        5.30        4.59        2.10 o
   1  11  11        3.60        4.55        1.73 o
   2  11  11        2.20        1.03        1.63 o
   3  11  11        6.35        4.50        2.50 o
   0  12  11        0.80        0.00        5.01 o
   1  12  11        5.75        5.42        2.27 o
   2  12  11        3.40        3.70        1.95 o
   0  13  11        0.40        4.36        3.67 o
   0   0  12        4.10        2.84        0.90 o
   1   0  12        3.70        2.87        0.60 o
   2   0  12        0.30        0.05        0.66 o
   3   0  12        2.20        1.03        1.00 o
   4   0  12        8.80        9.97        1.30 o
   5   0  12        2.40        1.50        1.70 o
   6   0  12        9.30        7.54        3.50 o
   0   1  12        1.30        0.78        0.60 o
   1   1  12        1.85        2.37        0.39 o
   2   1  12       43.50       43.63        1.28 o
   3   1  12       38.20       35.92        1.52 o
   4   1  12       52.65       48.46        2.12 o
   5   1  12       27.40       24.13        2.02 o
   6   1  12       11.25       12.22        2.78 o
   0   2  12      140.00      135.65        4.10 o
   1   2  12        4.05        4.37        0.39 o
   2   2  12       21.80       21.27        0.93 o
   3   2  12       50.90       48.18        1.75 o
   4   2  12        5.90        5.21        0.88 o
   5   2  12        2.05        1.28        1.58 o
   6   2  12       -1.50        0.52        2.57 o
   0   3  12        0.40        0.47        0.51 o
   1   3  12       23.85       24.98        0.99 o
   2   3  12       10.95       11.81        0.72 o
   3   3  12       33.55       31.34        1.39 o
   4   3  12        1.85        2.86        0.92 o
   5   3  12        2.60        2.49        1.28 o
   0   4  12      195.20      187.94        6.80 o
   1   4  12       58.20       59.76        1.57 o
   2   4  12       12.90       12.59        0.79 o
   3   4  12      108.35      108.28        3.29 o
   4   4  12        8.30        8.88        1.27 o
   5   4  12        4.70        3.94        2.41 o
   0   5  12       -1.40        0.02        1.30 o
   1   5  12        3.10        4.70        0.89 o
   2   5  12       16.50       18.30        1.01 o
   3   5  12        9.30       10.51        0.86 o
   4   5  12       13.55       14.90        1.34 o
   5   5  12        0.85        0.92        1.15 o
   0   6  12       11.60        9.69        1.30 o
   1   6  12       37.75       37.79        1.74 o
   2   6  12       10.25       11.83        0.69 o
   3   6  12       37.85       40.42        1.61 o
   4   6  12        5.55        4.09        1.39 o
   5   6  12        1.00        2.98        2.86 o
   0   7  12        5.00        5.55        1.30 o
   1   7  12        3.35        5.37        1.03 o
   2   7  12        5.55        6.85        1.04 o
   3   7  12        3.20        4.80        0.89 o
   4   7  12        3.60        2.00        1.61 o
   5   7  12        0.90        0.30        2.73 o
   0   8  12       -0.20        0.16        1.43 o
   1   8  12        2.45        1.24        1.27 o
   2   8  12        5.10        5.94        0.88 o
   3   8  12        4.75        5.87        1.01 o
   4   8  12        1.30        0.31        1.24 o
   0   9  12        3.50        3.36        2.00 o
   1   9  12       18.80       20.24        1.24 o
   2   9  12        0.95        1.40        2.26 o
   3   9  12        2.15        2.91        2.69 o
   4   9  12        0.80        1.81        2.78 o
   0  10  12        2.20        1.31        0.50 o
   1  10  12        8.65        8.60        0.96 o
   2  10  12       18.50       16.47        2.04 o
   3  10  12        1.95        2.77        2.09 o
   0  11  12       -1.00        0.25        6.60 o
   1  11  12        4.65        8.21        2.02 o
   2  11  12       -0.15        2.05        1.91 o
   0  12  12       17.30       13.32        3.50 o
   1  12  12        1.65        1.85        2.33 o
   1   0  13       31.70       32.74        1.40 o
   2   0  13        0.30        0.03        0.88 o
   3   0  13        8.10       10.07        1.20 o
   4   0  13        3.70        2.99        1.40 o
   5   0  13        6.20        6.79        2.10 o
   0   1  13        2.80        1.83        0.80 o
   1   1  13       77.40       76.10        1.84 o
   2   1  13        0.55        0.37        0.51 o
   3   1  13       58.70       61.37        2.34 o
   4   1  13        4.85        3.90        1.03 o
   5   1  13        6.50        7.05        1.35 o
   0   2  13        4.80        3.50        0.80 o
   1   2  13        6.95        8.43        0.60 o
   2   2  13       -0.40        0.18        0.70 o
   3   2  13        6.25        5.42        0.87 o
   4   2  13        6.10        6.40        1.03 o
   5   2  13        5.10        5.77        1.40 o
   0   3  13        9.30       10.80        0.70 o
   1   3  13      156.50      147.38        3.86 o
   2   3  13       18.25       17.80        0.96 o
   3   3  13        1.75        2.49        1.60 o
   4   3  13       23.75       24.35        1.72 o
   5   3  13        5.85        5.77        1.56 o
   0   4  13       31.30       31.72        2.60 o
   1   4  13       10.65       10.84        1.06 o
   2   4  13       20.20       19.83        1.05 o
   3   4  13       -0.70        0.38        1.21 o
   4   4  13       -0.15        0.05        1.87 o
   5   4  13        4.65        5.51        1.52 o
   0   5  13       18.40       22.17        1.90 o
   1   5  13        1.10        1.79        1.05 o
   2   5  13        7.80        7.85        0.83 o
   3   5  13        3.45        3.85        0.87 o
   4   5  13       -1.75        0.44        2.03 o
   5   5  13       -0.05        3.42        3.40 o
   0   6  13       22.40       28.33        2.00 o
   1   6  13        7.25        7.83        1.20 o
   2   6  13       13.15       12.42        1.43 o
   3   6  13        2.05        1.60        0.89 o
   4   6  13        5.70        5.97        1.25 o
   0   7  13        2.70        2.48        1.50 o
   1   7  13        8.95       10.42        1.33 o
   2   7  13       19.00       22.57        1.68 o
   3   7  13        5.05        4.09        0.94 o
   4   7  13        1.10        3.14        1.34 o
   0   8  13        2.00        3.42        1.40 o
   1   8  13       -1.15        0.28        1.56 o
   2   8  13        5.15        6.82        1.27 o
   3   8  13        6.20        6.69        1.45 o
   4   8  13        2.30        3.44        1.66 o
   0   9  13        7.00        8.98        2.10 o
   1   9  13       22.80       24.06        2.23 o
   2   9  13       12.40       12.25        1.31 o
   3   9  13        4.30        5.36        1.85 o
   0  10  13       27.90       23.17        4.20 o
   1  10  13       -2.00        0.18        2.03 o
   2  10  13        2.30        0.97        2.35 o
   0  11  13        8.50        7.26        3.20 o
   1  11  13       17.35       19.82        2.86 o
   0   0  14       70.40       74.57        3.60 o
   1   0  14        0.20        0.67        0.63 o
   2   0  14        9.00       10.41        1.10 o
   3   0  14        4.50        3.30        1.30 o
   4   0  14       41.50       40.06        3.00 o
   5   0  14        1.70        1.65        1.70 o
   0   1  14       18.00       19.99        1.20 o
   1   1  14       10.15       10.58        0.74 o
   2   1  14       26.15       29.38        1.21 o
   3   1  14        9.25        8.81        1.13 o
   4   1  14        1.75        2.91        1.06 o
   5   1  14        5.10        3.12        1.45 o
   0   2  14      137.70      135.69        6.20 o
   1   2  14       17.65       19.22        1.03 o
   2   2  14       11.05       12.31        0.90 o
   3   2  14       21.10       21.87        1.50 o
   4   2  14       19.50       19.98        1.56 o
   5   2  14        1.35        1.86        2.17 o
   0   3  14       13.80       15.56        1.70 o
   1   3  14        5.70        5.98        0.78 o
   2   3  14       12.30       12.17        1.01 o
   3   3  14        0.15        0.46        1.51 o
   4   3  14       23.45       23.51        2.14 o
   5   3  14        4.40        1.85        2.52 o
   0   4  14       14.10       14.52        1.70 o
   1   4  14       34.75       33.69        1.96 o
   2   4  14       19.15       19.51        1.31 o
   3   4  14       24.85       24.97        1.67 o
   4   4  14        3.25        3.32        1.42 o
   0   5  14        1.80        3.31        1.60 o
   1   5  14        5.60        6.21        1.06 o
   2   5  14       23.00       21.45        1.23 o
   3   5  14       -0.80        0.10        1.57 o
   4   5  14       14.45       16.44        1.78 o
   0   6  14        1.00        1.12        3.60 o
   1   6  14        7.15        9.76        1.27 o
   2   6  14       -0.75        0.67        2.32 o
   3   6  14        5.10        5.97        1.22 o
   4   6  14        4.25        4.21        1.56 o
   0   7  14        5.10        5.26        1.80 o
   1   7  14        9.50       10.52        1.79 o
   2   7  14       31.20       29.04        2.09 o
   3   7  14       -1.15        0.04        1.35 o
   4   7  14        2.45        4.65        1.81 o
   0   8  14       21.60       27.40        2.80 o
   1   8  14        0.90        0.08        2.33 o
   2   8  14        1.45        3.04        1.41 o
   3   8  14        6.55        6.62        1.84 o
   0   9  14       -1.00        0.04        5.60 o
   1   9  14        6.65        3.74        1.48 o
   2   9  14        1.95        3.60        2.70 o
   0  10  14       39.70       40.32        5.30 o
   1  10  14        1.75        2.60        2.14 o
   2  10  14        0.45        1.09        2.57 o
   1   0  15       56.90       54.33        2.60 o
   2   0  15       27.40       29.27        2.10 o
   3   0  15       -1.00        0.12        2.40 o
   4   0  15       -0.10        0.53        1.14 o
   0   1  15        0.30        0.54        0.88 o
   1   1  15       41.50       40.69        1.56 o
   2   1  15        7.15        6.82        0.94 o
   3   1  15       29.95       32.25        1.94 o
   4   1  15       19.30       17.56        1.79 o
   0   2  15        5.70        6.30        1.10 o
   1   2  15        5.15        5.02        0.78 o
   2   2  15       17.95       18.88        1.35 o
   3   2  15        6.60        5.60        1.14 o
   4   2  15        2.20        1.52        1.27 o
   0   3  15       36.20       34.77        3.00 o
   1   3  15       84.00       80.66        3.19 o
   2   3  15        5.25        4.67        1.00 o
   3   3  15        2.35        4.91        0.80 o
   4   3  15       18.30       18.19        1.88 o
   0   4  15       22.10       22.77        2.60 o
   1   4  15       19.90       17.27        2.11 o
   2   4  15        2.75        3.44        0.81 o
   3   4  15       22.50       21.38        1.78 o
   4   4  15        2.35        2.64        1.71 o
   0   5  15        3.50        0.66        2.10 o
   1   5  15        9.50       11.79        1.52 o
   2   5  15        2.60        1.77        1.31 o
   3   5  15       13.45       13.42        1.91 o
   4   5  15        7.45        7.21        2.69 o
   0   6  15        6.30        5.75        2.10 o
   1   6  15       11.60       14.80        1.59 o
   2   6  15        5.80        5.17        1.63 o
   3   6  15       16.60       14.05        1.91 o
   0   7  15        8.20        8.49        3.20 o
   1   7  15        1.40        2.36        1.82 o
   2   7  15        2.45        2.09        1.53 o
   3   7  15        1.40        0.34        2.68 o
   0   8  15        6.10        3.97        2.70 o
   1   8  15        7.10        8.33        1.81 o
   2   8  15       14.00       13.77        2.70 o
   0   9  15       11.80       10.68        3.10 o
   1   9  15        1.95        2.24        3.06 o
   0   0  16       11.00       16.27        2.30 o
   1   0  16        5.00        7.51        1.10 o
   2   0  16       33.60       27.21        2.20 o
   3   0  16       52.50       52.37        6.30 o
   4   0  16        9.80        7.17        2.60 o
   0   1  16       -0.40        0.40        1.52 o
   1   1  16        4.50        4.27        0.79 o
   2   1  16        2.95        3.92        1.06 o
   3   1  16       15.60       15.56        1.84 o
   4   1  16       10.40       10.50        1.80 o
   0   2  16        6.00        6.06        1.10 o
   1   2  16       16.30       15.06        1.27 o
   2   2  16       50.45       45.52        2.42 o
   3   2  16        7.90        9.31        1.41 o
   4   2  16        9.55       10.20        1.81 o
   0   3  16        2.80        0.49        2.50 o
   1   3  16       19.20       16.50        1.31 o
   2   3  16       16.85       16.33        1.56 o
   3   3  16       29.50       26.56        2.23 o
   4   3  16       15.70       14.52        3.90 o
   0   4  16        2.10        4.27        2.00 o
   1   4  16        7.10        6.12        1.46 o
   2   4  16        4.25        3.49        1.93 o
   3   4  16        4.25        3.86        1.63 o
   0   5  16       16.70       10.01        3.30 o
   1   5  16       28.90       26.67        2.69 o
   2   5  16       24.15       24.40        2.67 o
   3   5  16        1.65        0.32        1.66 o
   0   6  16       22.50       21.78        4.00 o
   1   6  16       -1.80        0.70        1.70 o
   2   6  16        0.75        0.29        1.90 o
   3   6  16        0.95        2.47        2.39 o
   0   7  16        6.30        4.38        3.00 o
   1   7  16       10.00        8.50        2.19 o
   2   7  16       15.00       15.64        2.35 o
   0   8  16       20.60       21.27        4.40 o
   1   8  16        9.45        8.26        2.41 o
   1   0  17        3.70        5.04        1.30 o
   2   0  17        1.50        2.80        2.40 o
   3   0  17       -1.60        0.52        2.10 o
   0   1  17       11.40       13.98        1.60 o
   1   1  17       39.30       35.01        2.41 o
   2   1  17       27.55       23.50        2.08 o
   3   1  17        3.30        4.75        1.63 o
   0   2  17        2.80        2.67        0.90 o
   1   2  17        4.20        3.25        1.28 o
   2   2  17        4.05        5.24        1.68 o
   3   2  17        4.15        5.21        1.88 o
   0   3  17       -0.20        0.01        2.06 o
   1   3  17        7.40        7.40        2.09 o
   2   3  17        7.30        9.74        1.90 o
   3   3  17        1.25        0.06        2.68 o
   0   4  17       -0.60        0.21        3.41 o
   1   4  17        1.50        2.92        2.42 o
   2   4  17       22.20       22.42        2.41 o
   0   5  17       -0.40        0.73        2.91 o
   1   5  17       -0.50        1.20        2.63 o
   2   5  17        0.45        3.08        2.52 o
   0   6  17        8.50        6.13        3.20 o
   1   6  17        3.80        4.08        1.91 o
   0   7  17        3.00        0.35        3.40 o
   0   0  18       70.00       59.74        7.50 o
   1   0  18       -0.20        0.94        1.43 o
   2   0  18        1.40        4.04        2.80 o
   0   1  18        6.70        4.57        2.50 o
   1   1  18       22.00       22.22        2.45 o
   2   1  18       -0.50        0.59        2.83 o
   0   2  18       12.50       14.94        2.50 o
   1   2  18        2.05        1.82        2.48 o
   2   2  18        9.55       11.50        2.09 o
   0   3  18        2.40        0.14        2.50 o
   1   3  18        6.00        5.64        2.13 o
   2   3  18       -1.45        0.71        2.61 o
   0   4  18        3.10        2.14        3.10 o
   1   4  18        1.20        0.68        2.05 o
   0   5  18        1.10        0.13        2.90 o
